# Supplementary material for: Structural analysis of phosphoribosyltransferase-mediated cell wall precursor synthesis in Mycobacterium tuberculosis
Source: Nat Microbiol. 2024 Mar 15;9(4):976–87. doi: 10.1038/s41564-024-01643-8 (PMC10994848; doi:10.1038/s41564-024-01643-8)
Supplement: Supplementary file 4 — Primers for the molecular cloning of WT and mutant Rv3806c. [file 41564_2024_1643_MOESM4_ESM.xlsx]

## Sheet: Sheet1
Used in the construction of	Primer	Sequence 5”-3”
WT	F	CATTTGGGTGGGATAAAAGCTTTC
	R	GGATTGGAAGTAGGATCCCTTATC
	F	GGATCCTACTTCCAATCCATGAGTGAAGATGTGGTG
	R	TATCCCACCCAAATGCTAGCCGAAGGCAACAGC
L231W	F	TGGTCTGGTGCTACGGGCTGTGGGCTTTC
	R	TAGCACCAGACCACCGCGGTGGCCGACAAC
T227W	F	TCGGCCTGGGCGGTGGTCTTGTGCTACGGGC
	R	ACCGCCCAGGCCGACAACGTCCAGACGAAC
K28A	F	TGGGTGGCAAACGTGCTGGTGCTGGCCGCG
	R	ACGTTTGCCACCCACTGGCGCGGGCGGATC
K191A	F	CGGCGCGCGCTACGCCGAGCTGC
	R	TAGCGCGCGCCGGCCACCATG
Y157A	F	TCGTCGGCGGCATTGATCCGCGCCATCGCCGG
	R	GATCAATGCCGCCGACGACACGACGCAGATTTC
N73A	F	TCGTCGCCGATGTGCGTGACGTCGAGGCAG
	R	ACATCGGCGACGAGGTACACCGCCGAGGC
Q135A	F	CCATGGCGTTGGCGTATTGCTTTGGTCTC
	R	CCAACGCCATGGCGAGGTAGACGACCATTAC
K28A	F	TGGGTGGCAAACGTGCTGGTGCTGGCCGCG
	R	ACGTTTGCCACCCACTGGCGCGGGCGGATC
Y70A	F	CGGTGGCCCTCGTCAACGATGTGCGTGAC
	R	ACGAGGGCCACCGCCGAGGCGGCCAGGCTG
K143A	F	GTCTCGCGCATCAAGCGGTGGTGGAAATC
	R	TGATGCGCGAGACCAAAGCAATACGCCAAC
Y138A	F	TTGGCGGCTTGCTTTGGTCTCAAGCATCAAG
	R	AAGCAAGCCGCCAACTGCATGGCGAGGTAG
R22A	F	CGATCGCCCCGCGCCAGTGGGTG
	R	CGGGGCGATCGCCTTGACCAC
K87A	F	CCACCGCAAGGTTCCGGCCGATCGCCGCCG
	R	AACCTTGCGGTGGGGTGCTCCCGGTCTGCC
R90A	F	AAGGTTCGCGCCGATCGCCGCCGGCGTGG
	R	ATCGGCGCGAACCTTTTGGTGGGGTGCTC
R240C	F	TTCGAGTGCGACGGCTACAGCGGGTC
	R	GTCGCACTCGAAAGCCCACAGCCCG
W175C	F	AAGTGTTTTTTGCTGATCATGGCATTC
	R	CAAAAAACACTTGGACAGCGGGATTTTG
F176C	F	TGGTTGTTGCTGATCATGGCATTC
	R	AGCAACAACCACTTGGACAGCGG
A237V	F	TGTGGGTATTCGAGCGCGACGGCTACAG
	R	TCGAATACCCACAGCCCGTAGCACAAG
V188A	F	CATGGCGGCCGGCAAGCGCTACGCCG
	R	CGGCCGCCATGAACAGCGAACCGAATG
K174T	F	TGTCCAGGTGGTTTTTGCTGATCATG
	R	AACCACCTGGACAGCGGGATTTTGGTG
A249G	F	GTTCGGGGTGTCGATGATTCCGTTCAC
	R	ACACCCCGAACCAGGACCCGCTGTAG
T216C/D267C	F	ACCAGCTGCTATCTGCGGTTCGTC
	R	AGATAGCAGCTGGTGTAGCTTTCCAG
	F	ACGTCTGTGGCGGCCTGGCCGG
	R	CGCCACAGACGTCCACCGCGTAGC
His-tag introduced to Nter of Flag-tag	F	CACCATCATCACCATCACGATTACAAGGATGACGAC
	R	GTGATGATGGTGATGATGATCATTGGATTGGAAGTAG
