# Supplementary material for: Structural analysis of phosphoribosyltransferase-mediated cell wall precursor synthesis in Mycobacterium tuberculosis
Source: Nat Microbiol. 2024 Mar 15;9(4):976–87. doi: 10.1038/s41564-024-01643-8 (PMC10994848; doi:10.1038/s41564-024-01643-8)
Supplement: Supplementary file 5 — Unprocessed statistical source data for Fig. 1c. [file 41564_2024_1643_MOESM5_ESM.xlsx]

## Sheet: Sheet1
Experiments with WT-Rv3806c protein
	Total CPM per PRTase Assay
WT-Rv3806c	Expt 1	Expt 2	Expt 3
Control (WT-Rv3806c, + decaprenol phosphate)	37	77	47
WT-Rv3806c ( - decaprenol phosphate)	5626	4380	4659
WT-Rv3806c ( + decaprenol phosphate)	10740	10856	13694
WT-Rv3806c ( + decaprenol phosphate + EMB)	10437	10282	11297
Note 1 - Experiment 1 a 10% aliquot from the control and WT-Rv3806c [+ decaprenol phosphate) PRTase assays were intially removed for scintillation counting to determine the incorporation of P[14C]RPP into the radiolabeled reaction product DPP[14C]R. A further aliquot (50%) was dried and analyzed using aluminum backed silica gel 60 F254 thin layer chromatography (TLC) plates developed in chlorofor…
Note 2 -All other PRTase assays from Experiments 1, 2，and 3, the whole sample from these PRTase assays were dried and subjected to scintillation counting to determine the incorporation of P[14C]RPP into the radiolabeled reaction product DPP[14C]R.
