# Supplementary material for: Structural analysis of phosphoribosyltransferase-mediated cell wall precursor synthesis in Mycobacterium tuberculosis
Source: Nat Microbiol. 2024 Mar 15;9(4):976–87. doi: 10.1038/s41564-024-01643-8 (PMC10994848; doi:10.1038/s41564-024-01643-8)
Supplement: Supplementary file 6 — Unprocessed statistical source data for Fig. 2f. [file 41564_2024_1643_MOESM6_ESM.xlsx]

## Sheet: Sheet1
Experiments with Rv3806c muteins and WT-Rv3806c
	Total CPM per PRTase Assay
Mutein	Expt 1	Expt 2	Expt 3
WT-Rv3806c	9568	10526	11736
L231W	43	86	94
Note - The whole sample from these PRTase assays were dried and subjected to scintillation counting to determine the incorporation of P[14C]RPP into the radiolabeled reaction product DPP[14C]R. Additional Rv3806c muteins were also assayed at the same as L231W and WT-Rv3806c and are reported separately in Figure 3e and Figure 4d.
