# Supplementary material for: Structural analysis of phosphoribosyltransferase-mediated cell wall precursor synthesis in Mycobacterium tuberculosis
Source: Nat Microbiol. 2024 Mar 15;9(4):976–87. doi: 10.1038/s41564-024-01643-8 (PMC10994848; doi:10.1038/s41564-024-01643-8)
Supplement: Supplementary file 7 — Unprocessed statistical source data for Fig. 3e. [file 41564_2024_1643_MOESM7_ESM.xlsx]

## Sheet: Sheet1
Experiments with Rv3806c muteins and WT-Rv3806c
	Total CPM per PRTase Assay
Mutein	Expt 1	Expt 2	Expt 3
WT-Rv3806c	9568	10526	11736
K28A	1554	1165	1425
K191A	596	625	408
Y157A	3710	6368	4569
Note - The whole sample from these PRTase assays were dried and subjected to scintillation counting to determine the incorporation of P[14C]RPP into the radiolabeled reaction product DPP[14C]R. These Rv3806c muteins (K28A, K191A and Y157A) were assayed at the same time as L231W and WT-Rv3806c (Figure 2f) and others reported in Figure 4d.
