# Supplementary material for: Structural analysis of phosphoribosyltransferase-mediated cell wall precursor synthesis in Mycobacterium tuberculosis
Source: Nat Microbiol. 2024 Mar 15;9(4):976–87. doi: 10.1038/s41564-024-01643-8 (PMC10994848; doi:10.1038/s41564-024-01643-8)
Supplement: Supplementary file 8 — Unprocessed statistical source data for Fig. 4d. [file 41564_2024_1643_MOESM8_ESM.xlsx]

## Sheet: Sheet1
Experiments with Rv3806c muteins and WT-Rv3806c
	Total CPM per PRTase Assay
Mutein	Expt 1	Expt 2	Expt 3
WT-Rv3806c	9568	10526	11736
D77A	2342	2105	1998
N73A	5126	4614	4256
Q135A	4372	2280	3850
K28A	1554	1165	1425
Y70A	1974	1698	1735
Y70F	1174	1155	1270
Y157A	3710	6368	4569
K143A	5160	4320	4775
Y138A	5480	4020	4963
Y138F	11350	8938	9890
R22A	814	756	888
K87A	2458	2061	1950
R90A	2924	2326	3011
Note - The whole sample from these PRTase assays were dried and subjected to scintillation counting to determine the incorporation of P[14C]RPP into the radiolabeled reaction product DPP[14C]R. These Rv3806c muteins in Figure 4d were assayed at the same time as those reported in Figure 2f and those reported in Figure 3e.
