# Supplementary material for: Structural analysis of phosphoribosyltransferase-mediated cell wall precursor synthesis in Mycobacterium tuberculosis
Source: Nat Microbiol. 2024 Mar 15;9(4):976–87. doi: 10.1038/s41564-024-01643-8 (PMC10994848; doi:10.1038/s41564-024-01643-8)
Supplement: Supplementary file 9 — Unprocessed SDS–PAGE for Extended Data Fig. 1b. Unprocessed TLC autoradiogram for Extended Data Fig. 1c. Unprocessed SDS–PAGE for Extended Data Fig. 1e. Unprocessed western blot for Extended Data Fig. 1g. Unprocessed native PAGE for Extended Data Fig. 1h. Unprocessed statistical source data for Extended Data Fig. 1k. Unprocessed software raw data for Extended Data Fig. 1k. [file 41564_2024_1643_MOESM9_ESM.zip]

Archive with 15 entries (14 files):
- Gao_SourceData_Extended_Data_Fig1/
- Gao_SourceData_Extended_Data_Fig1/Extended_Data_Fig1k_Mass_spectrometry.pdf
- __MACOSX/Gao_SourceData_Extended_Data_Fig1/._Extended_Data_Fig1k_Mass_spectrometry.pdf
- Gao_SourceData_Extended_Data_Fig1/Extended_Data_Fig1c_TLC-autoradiogram.pdf
- __MACOSX/Gao_SourceData_Extended_Data_Fig1/._Extended_Data_Fig1c_TLC-autoradiogram.pdf
- Gao_SourceData_Extended_Data_Fig1/Extended_Data_Fig1e_SDSΓÇôPAGE.pdf
- __MACOSX/Gao_SourceData_Extended_Data_Fig1/._Extended_Data_Fig1e_SDSΓÇôPAGE.pdf
- Gao_SourceData_Extended_Data_Fig1/Extended_Data_Fig1b_SDSΓÇôPAGE.pdf
- __MACOSX/Gao_SourceData_Extended_Data_Fig1/._Extended_Data_Fig1b_SDSΓÇôPAGE.pdf
- Gao_SourceData_Extended_Data_Fig1/Extended_Data_Fig1g_Western Blot.pdf
- __MACOSX/Gao_SourceData_Extended_Data_Fig1/._Extended_Data_Fig1g_Western Blot.pdf
- Gao_SourceData_Extended_Data_Fig1/Extended_Data_Fig1k_Mass_spectrometry.xlsx
- __MACOSX/Gao_SourceData_Extended_Data_Fig1/._Extended_Data_Fig1k_Mass_spectrometry.xlsx
- Gao_SourceData_Extended_Data_Fig1/Extended_Data_Fig1h_NativeΓÇôPAGE.pdf
- __MACOSX/Gao_SourceData_Extended_Data_Fig1/._Extended_Data_Fig1h_NativeΓÇôPAGE.pdf
