# Supplementary material for: Structural analysis of phosphoribosyltransferase-mediated cell wall precursor synthesis in Mycobacterium tuberculosis
Source: Nat Microbiol. 2024 Mar 15;9(4):976–87. doi: 10.1038/s41564-024-01643-8 (PMC10994848; doi:10.1038/s41564-024-01643-8)
Supplement: Supplementary file 9 — Unprocessed SDS–PAGE for Extended Data Fig. 1b. Unprocessed TLC autoradiogram for Extended Data Fig. 1c. Unprocessed SDS–PAGE for Extended Data Fig. 1e. Unprocessed western blot for Extended Data Fig. 1g. Unprocessed native PAGE for Extended Data Fig. 1h. Unprocessed statistical source data for Extended Data Fig. 1k. Unprocessed software raw data for Extended Data Fig. 1k. [file 41564_2024_1643_MOESM9_ESM.zip › Gao_SourceData_Extended_Data_Fig1/Extended_Data_Fig1k_Mass_spectrometry.xlsx]

## Sheet: Exteneded Data Fig1k（left)
Mass/Charge	Intensity
119.991	0.000743557
119.993	0.050698
119.994	0.155164
119.995	0.105709
119.996	0.149853
119.998	0.133309
119.999	0.0927643
120	0.0960805
120.001	0.121441
120.003	0.214694
120.004	0.163103
120.005	0.179546
120.006	0.155831
120.008	0.379995
120.009	0.641106
120.01	0.214368
120.012	0.237433
120.013	0.140757
120.014	0.231603
120.015	0.33198
120.017	0.392445
120.018	0.302009
120.019	0.562269
120.02	0.812876
120.022	0.358302
120.023	0.373537
120.024	0.47907
120.025	0.392971
120.027	0.558887
120.028	0.2878
120.029	0.259004
120.03	0.335041
120.032	0.768739
120.033	0.489469
120.034	0.96568
120.036	0.560126
120.037	0.957812
120.038	1.52696
120.039	1.7963
120.041	2.45223
120.042	2.84707
120.043	2.90362
120.044	3.20644
120.046	3.49192
120.047	3.60001
120.048	3.17508
120.049	2.04877
120.051	1.65437
120.052	1.71996
120.053	1.68599
120.054	1.12992
120.056	1.25379
120.057	2.03704
120.058	3.32596
120.059	5.63617
120.061	10.5741
120.062	17.2435
120.063	24.4397
120.065	35.6599
120.066	43.6709
120.067	49.7822
120.068	44.0644
120.07	30.5615
120.071	20.6419
120.072	12.5324
120.073	7.54665
120.075	5.49709
120.076	3.05983
120.077	2.68481
120.078	1.89908
120.08	1.22905
120.081	1.05586
120.082	1.05027
120.083	0.553446
120.085	0.350517
120.086	0.384411
120.087	0.446559
120.089	0.451242
120.09	0.204602
120.091	0.242394
120.092	0.180001
120.094	0.145159
120.095	0.112424
120.096	0.105926
120.097	0.00819134
120.099	0.131644
120.1	0.197802
120.101	0.144198
120.102	0.0511281
120.104	0.0460942
120.105	0.0412495
120.106	0.102799
120.107	0.0903158
120.109	0.152383
120.11	0.0556083
120.111	0.090861
120.113	0.131097
120.114	0.0495245
120.115	0.0685693
120.116	0.00433786
120.118	0.0964646
120.119	0.00567906
120.12	0.00753357
120.121	0.085059
120.123	0.000156973
120.124	0.0872673
120.125	0.0514646
120.126	0.0445231
120.128	0.00177317
120.129	0.0892996
120.13	0.00329302
120.133	0.000514846
120.134	0.125599
120.135	0.102659
120.137	0.0497083
120.138	0.10422
120.139	0.134378
120.14	0.107922
120.143	0.0376692
120.144	0.0568914
120.145	0.086813
120.147	0.0555681
120.148	0.0859316
120.149	0.0474971
120.15	0.0532204
120.152	0.176
120.153	0.0480876
120.154	0.089414
120.155	0.128276
120.157	0.144555
120.158	0.222483
120.159	0.017594
120.161	0.0458763
120.162	0.149155
120.163	0.0410802
120.166	0.0608546
120.167	0.0916662
120.168	0.212918
120.169	0.065117
120.171	0.00247974
120.172	0.0636163
120.173	0.0820521
120.179	0.000435743
120.181	0.0458606
120.182	0.0035109
120.183	0.0427854
120.185	0.0387516
120.186	0.0604781
120.187	0.0489184
120.19	0.0894826
120.191	0.0501787
120.192	0.0855929
120.193	0.00622734
120.195	0.00515262
120.196	0.0920696
120.197	0.0588174
120.198	0.0476641
120.2	0.0438484
120.201	0.00244788
120.202	0.000336046
120.203	0.131069
120.205	0.00829013
120.206	0.0454899
120.21	0.0106887
120.211	0.0834012
120.212	0.0123916
120.221	0.0450025
120.222	0.0938864
120.23	0.132076
120.231	0.0110806
120.233	0.0420282
120.244	0.00065162
120.245	0.0502743
120.249	0.0445591
120.25	0.00173716
120.251	0.000651607
120.253	0.0502743
120.254	0.0423635
120.255	0.00602605
120.257	0.0442031
120.26	0.00654119
120.262	0.078003
120.263	0.00871304
120.264	0.0456317
120.267	0.000503536
120.268	0.0969614
120.269	0.088722
120.27	0.0499241
120.275	0.0560491
120.277	0.0458028
120.283	0.0598334
120.284	0.000351811
120.287	0.0427937
120.288	0.0483464
120.289	0.00145255
120.291	0.000738135
120.292	0.0455582
120.303	0.105151
120.305	0.0429972
120.322	0.00563264
120.324	0.0406637
120.325	0.000803334
120.326	0.0909081
120.327	0.00811436
120.329	0.0390631
120.331	0.0450242
120.332	0.0418931
120.334	0.0566156
120.335	0.0488854
120.336	0.0390632
120.337	0.000375861
120.339	0.0902654
120.34	0.00546085
120.341	0.0427868
120.348	0.0400683
120.349	0.0509984
120.35	0.00152595
120.356	0.0459817
120.358	0.000314637
120.36	0.00208161
120.361	0.0460191
120.363	0.0444919
120.364	0.0445876
120.365	0.00170865
120.368	0.000664259
120.369	0.045632
120.37	0.000516416
120.372	0.0904231
120.373	0.00165312
120.378	0.00344229
120.379	0.0461308
120.38	0.0476491
120.389	0.0450811
120.391	0.0493159
120.392	0.0444919
120.393	0.0423699
120.394	0.0043015
120.396	0.0459212
120.397	0.0864245
120.398	0.00616807
120.404	0.00066413
120.406	0.0546984
120.407	0.124361
120.408	0.00546142
120.412	0.0516431
120.413	0.0409495
120.417	0.000651323
120.418	0.0502746
120.42	0.00655691
120.421	0.0968599
120.422	0.0481173
120.423	0.0867556
120.425	0.00245098
120.426	0.0445192
120.427	0.00177713
120.431	0.00059209
120.432	0.0900479
120.433	0.00195262
120.435	0.0412708
120.436	0.00502546
120.442	0.0443181
120.444	0.00197823
120.445	0.048069
120.446	0.0445236
120.449	0.0435213
120.45	0.0469428
120.451	0.0503586
120.452	0.0536218
120.454	0.0100356
120.455	0.128853
120.459	0.00491546
120.46	0.0413808
120.461	0.0435068
120.463	0.0490858
120.465	0.0437493
120.466	0.0488433
120.47	0.0451602
120.471	0.00113609
120.474	0.045047
120.475	0.00124932
120.479	0.00350825
120.48	0.042788
120.482	0.0484886
120.483	0.044104
120.494	0.000591992
120.495	0.0457043
120.501	0.0903909
120.502	0.00220165
120.507	0.00065117
120.508	0.0629825
120.509	0.0984034
120.512	0.0424899
120.513	0.00380642
120.514	0.00209412
120.516	0.0442022
120.519	0.0454172
120.521	0.000879094
120.526	0.00193867
120.527	0.055711
120.528	0.135198
120.53	0.0534973
120.531	0.092296
120.532	0.0645849
120.533	0.104329
120.535	0.0480007
120.536	0.0506303
120.537	0.000295673
120.538	0.000200551
120.54	0.0904119
120.541	0.00198015
120.545	0.0453916
120.546	0.04389
120.547	0.00368406
120.549	0.0459232
120.552	0.0453785
120.554	0.0465091
120.555	0.000867608
120.556	0.0461336
120.563	0.0404454
120.564	0.0104805
120.578	0.0455916
120.579	0.0419849
120.58	0.00501613
120.585	0.0404457
120.587	0.0104802
120.59	0.0898795
120.592	0.00271311
120.598	0.00209441
120.599	0.0442019
120.6	0.0447633
120.602	0.00153296
120.603	0.0462987
120.604	0.00462722
120.609	0.0420898
120.611	0.00420645
120.618	0.045959
120.619	0.0466336
120.625	0.0426563
120.626	0.00363996
120.628	0.0459727
120.63	0.000323595
120.633	0.00615234
120.635	0.040144
120.637	0.0435229
120.638	0.00277343
120.64	0.0444612
120.641	0.0448231
120.642	0.00347212
120.643	0.0461325
120.645	0.00561008
120.646	0.0412938
120.647	0.091985
120.649	0.0477367
120.65	0.150706
120.651	0.255657
120.652	0.446732
120.654	0.255544
120.655	0.0961125
120.656	0.22479
120.657	0.300574
120.659	0.131024
120.66	0.195721
120.661	0.423056
120.662	0.183599
120.664	0.341018
120.665	0.28291
120.666	0.259952
120.668	0.243289
120.669	0.316891
120.67	0.108578
120.674	0.00767487
120.675	0.0885885
120.676	0.133566
120.678	0.0469953
120.679	0.00095263
120.68	0.0845746
120.681	0.103186
120.683	0.0493416
120.684	0.0916005
120.685	0.0582038
120.687	0.00445192
120.688	0.0872258
120.689	0.0474734
120.69	0.00425356
120.692	0.178384
120.693	0.00963289
120.694	0.0481944
120.695	0.0924281
120.697	0.0882884
120.698	0.00183503
120.702	0.0603854
120.703	0.0914881
120.704	0.000904296
120.706	0.0435234
120.707	0.0473482
120.708	0.0819254
120.709	0.0586845
120.711	0.0423846
120.712	0.00391169
120.717	0.0443398
120.718	0.0429179
120.719	0.00533487
120.721	0.000793189
120.722	0.0898429
120.723	0.00195653
120.733	0.00937645
120.735	0.0554384
120.742	0.0448306
120.743	0.0861062
120.745	0.00795201
120.751	0.0400648
120.752	0.0062315
120.754	0.00937669
120.755	0.0554381
120.756	0.0434021
120.757	0.00384183
120.759	0.0525807
120.76	0.0390642
120.768	0.0435239
120.769	0.00277236
120.77	0.0463019
120.771	0.00462398
120.778	0.0451628
120.779	0.0011335
120.781	0.00659002
120.783	0.0443359
120.788	0.00491432
120.789	0.0903386
120.79	0.0436359
120.794	0.0023721
120.795	0.0447155
120.797	0.048445
120.798	0.0458222
120.799	0.0438303
120.807	0.0640333
120.808	0.139688
120.809	0.0416494
120.812	0.0453923
120.813	0.000904024
120.817	0.0541958
120.818	0.0013598
120.821	0.000735152
120.822	0.0903895
120.823	0.00189862
120.825	0.0458656
120.826	0.00251344
120.827	0.0721527
120.828	0.0827413
120.83	0.0484768
120.831	0.078947
120.832	0.0901688
120.845	0.00436135
120.846	0.0558238
120.847	0.00937775
120.849	0.0554371
120.857	0.0043466
120.859	0.0465793
120.86	0.00697285
120.861	0.0397661
120.863	0.0551129
120.868	0.125503
120.869	0.0562649
120.87	0.00822793
120.871	0.0461157
120.873	0.042495
120.874	0.00380129
120.876	0.0126802
120.878	0.103061
120.88	0.0880494
120.882	0.00548637
120.883	0.0453531
120.884	0.00287744
120.885	0.137211
120.887	0.0965379
120.888	0.247757
120.889	0.336686
120.89	0.296205
120.892	0.967809
120.893	1.25121
120.894	2.01007
120.895	3.37577
120.897	5.3252
120.898	7.22413
120.899	8.23368
120.901	9.6164
120.902	10.6054
120.903	7.01011
120.904	5.64685
120.906	3.42414
120.907	2.14849
120.908	1.1522
120.909	0.937281
120.911	0.652445
120.912	0.248497
120.913	0.228367
120.914	0.183265
120.916	0.177152
120.917	0.277389
120.918	0.258721
120.92	0.184692
120.921	0.186829
120.922	0.225208
120.923	0.252275
120.925	0.050764
120.926	0.288184
120.927	0.282974
120.928	0.413585
120.93	0.153895
120.931	0.529276
120.932	0.109928
120.933	0.138789
120.935	0.0506984
120.936	0.22077
120.937	0.103358
120.939	0.188218
120.94	0.092444
120.941	0.129014
120.942	0.0971386
120.944	0.102768
120.945	0.131973
120.946	0.0465356
120.947	0.0467193
120.949	0.0959026
120.95	0.185791
120.951	0.0556075
120.952	0.0477527
120.954	0.00629871
120.955	0.0894671
120.956	0.0453377
120.958	0.0550936
120.959	0.193345
120.96	0.199519
120.961	0.228578
120.963	0.145289
120.964	0.126467
120.965	0.00883402
120.966	0.0468612
120.968	0.139181
120.969	0.093089
120.97	0.0970014
120.972	0.0627205
120.973	0.280662
120.974	0.158587
120.975	0.0499904
120.977	0.047973
120.978	0.0486154
120.979	0.183065
120.98	0.172392
120.982	0.104957
120.983	0.147066
120.984	0.0640072
120.985	0.284644
120.987	0.19444
120.988	0.152628
120.989	0.590554
120.991	0.265204
120.992	0.520416
120.993	0.52758
120.994	0.467246
120.996	0.711718
120.997	0.293877
120.998	0.447114
120.999	0.500093
121.001	0.302622
121.002	0.342528
121.003	0.316752
121.004	0.223857
121.006	0.227649
121.007	0.240609
121.008	0.421642
121.01	0.227315
121.011	0.0562639
121.012	0.320269
121.013	0.347306
121.015	0.449528
121.016	0.702777
121.017	1.25489
121.018	1.23788
121.02	2.58954
121.021	5.39852
121.022	11.806
121.023	21.2516
121.025	32.4966
121.026	49.3903
121.027	73.2526
121.029	96.1516
121.03	104.932
121.031	91.3867
121.032	69.1339
121.034	46.2221
121.035	30.4846
121.036	20.0732
121.037	13.0275
121.039	9.33648
121.04	7.35108
121.041	7.4486
121.042	5.52411
121.044	3.39454
121.045	2.59482
121.046	1.97214
121.048	1.7167
121.049	1.06892
121.05	1.11592
121.051	1.40401
121.053	1.18326
121.054	0.635489
121.055	0.808742
121.056	0.956415
121.058	1.22256
121.059	2.40134
121.06	3.94812
121.061	4.99252
121.063	7.56646
121.064	11.1761
121.065	13.1482
121.067	14.0822
121.068	12.9069
121.069	9.35279
121.07	6.23493
121.072	4.94186
121.073	2.82848
121.074	2.29253
121.075	2.01824
121.077	1.62901
121.078	0.749132
121.079	1.04342
121.081	0.56056
121.082	0.499001
121.083	0.607928
121.084	0.277224
121.086	0.284553
121.087	0.146906
121.088	0.189158
121.089	0.272493
121.091	0.28785
121.092	0.303221
121.093	0.313163
121.094	0.293665
121.096	0.228633
121.097	0.229681
121.098	0.0672323
121.1	0.258702
121.101	0.141083
121.102	0.150214
121.103	0.273182
121.105	0.266386
121.106	0.152382
121.107	0.141552
121.108	0.0861271
121.11	0.0970779
121.111	0.133123
121.112	0.00774576
121.113	0.128223
121.115	0.0488558
121.116	0.094034
121.117	0.192516
121.119	0.18899
121.12	0.133068
121.121	0.0881385
121.122	0.139138
121.124	0.175933
121.125	0.175109
121.126	0.136337
121.127	0.0997909
121.129	0.295858
121.13	0.242844
121.131	0.11581
121.133	0.144291
121.134	0.213693
121.135	0.13597
121.136	0.0998087
121.138	0.103601
121.139	0.25471
121.14	0.107483
121.141	0.189221
121.143	0.0606524
121.144	0.117625
121.145	0.0425188
121.146	0.00750233
121.148	0.0442308
121.149	0.0446369
121.15	0.094977
121.152	0.00853424
121.154	0.0995266
121.155	0.13437
121.157	0.111298
121.158	0.0992495
121.159	0.00416085
121.16	0.0883958
121.162	0.0909341
121.163	0.094287
121.164	0.00429311
121.165	0.10153
121.167	0.000658054
121.168	0.0481906
121.169	0.044402
121.178	0.0476568
121.179	0.0663901
121.181	0.0494815
121.182	0.0463597
121.183	0.0447415
121.185	0.0445722
121.186	0.00817848
121.187	0.0398419
121.188	0.00839626
121.19	0.0440205
121.191	0.0401758
121.195	0.000454366
121.196	0.0476466
121.197	0.0444916
121.2	0.0519379
121.201	0.119358
121.204	0.000171179
121.205	0.0461251
121.207	0.0492726
121.209	0.0483867
121.21	0.0551184
121.212	0.00618402
121.214	0.0447419
121.215	0.053575
121.216	0.00198051
121.219	0.000789132
121.22	0.0902533
121.221	0.0465542
121.223	0.0012923
121.225	0.0541999
121.226	0.00135569
121.229	0.0400645
121.23	0.00623178
121.233	0.00611804
121.234	0.0401783
121.237	0.00286242
121.238	0.0434339
121.244	0.00923651
121.245	0.0509259
121.247	0.0544896
121.248	0.0427554
121.249	0.044816
121.25	0.0462963
121.252	0.0014803
121.256	0.000522256
121.257	0.0459633
121.258	0.171231
121.259	0.0172661
121.261	0.042795
121.263	0.0410528
121.264	0.0539977
121.266	0.0438384
121.268	0.044508
121.27	0.0463434
121.271	0.00174118
121.276	0.0463118
121.277	0.00461416
121.285	0.0444619
121.286	0.00183439
121.287	0.0450025
121.289	0.00564875
121.29	0.0911254
121.291	0.0017419
121.304	0.0450021
121.305	0.00129416
121.311	0.04533
121.313	0.0487772
121.314	0.0148313
121.315	0.085167
121.316	0.0447004
121.318	0.00855533
121.319	0.0535646
121.32	0.0436167
121.322	0.0026796
121.332	0.000926796
121.333	0.0453695
121.339	0.000191158
121.341	0.0918317
121.342	0.000569729
121.343	0.000777274
121.344	0.045519
121.347	0.00670246
121.348	0.0395938
121.351	0.00209707
121.352	0.0441992
121.356	0.0397409
121.357	0.0475225
121.358	0.00532913
121.366	0.00645056
121.367	0.0398457
121.372	0.00670267
121.374	0.13032
121.375	0.0018663
121.379	0.000366204
121.38	0.0511503
121.381	0.0914929
121.382	0.0603528
121.384	0.04567
121.385	0.000967827
121.393	0.00301651
121.394	0.0830203
121.395	0.00655573
121.4	0.0439181
121.402	0.00237816
121.418	0.0919716
121.419	0.00525058
121.423	0.00239219
121.424	0.098106
121.426	0.00135368
121.429	0.000453509
121.431	0.0458428
121.432	0.0449992
121.433	0.00129706
121.435	0.000660523
121.436	0.0456358
121.44	0.0441633
121.441	0.0484293
121.446	0.00491206
121.447	0.0485939
121.448	0.0439099
121.45	0.0461027
121.454	0.127251
121.455	0.0563774
121.456	0.0015567
121.459	0.00491202
121.46	0.0413843
121.462	0.0459011
121.464	0.0910212
121.465	0.00196652
121.469	0.0942667
121.47	0.0119436
121.471	0.0465674
121.474	0.045295
121.475	0.0954698
121.476	0.00275369
121.478	0.00462218
121.479	0.0416741
121.48	0.0425036
121.481	0.0497373
121.483	0.00100114
121.484	0.050637
121.485	0.0918802
121.487	0.000351761
121.494	0.00816613
121.495	0.0844265
121.499	0.0435299
121.501	0.0452703
121.502	0.00379239
121.508	0.00415546
121.509	0.0450176
121.511	0.0434196
121.52	0.00293205
121.521	0.0433642
121.525	0.000425149
121.526	0.0466035
121.527	0.045564
121.535	0.0489167
121.536	0.0436759
121.54	0.0453941
121.541	0.000902209
121.545	0.000175654
121.546	0.0461206
121.548	0.0456
121.549	0.000696315
121.562	0.044647
121.563	0.0413883
121.564	0.00655729
121.57	0.0055392
121.572	0.0407571
121.577	0.0434414
121.578	0.0028549
121.579	0.0444622
121.581	0.00183407
121.582	0.0165526
121.583	0.125592
121.584	0.0430402
121.586	0.0064459
121.587	0.0398504
121.589	0.0487188
121.591	0.0438738
121.593	0.00400831
121.595	0.0428125
121.596	0.0457718
121.598	0.000524511
121.6	0.0457718
121.602	0.0457993
121.603	0.0402356
121.605	0.00655766
121.612	0.00963942
121.614	0.0875828
121.615	0.00609621
121.616	0.0815472
121.617	0.0111278
121.619	0.0875548
121.62	0.0107187
121.621	0.0390664
121.623	0.00644512
121.624	0.0398512
121.635	0.00721195
121.636	0.043714
121.639	0.0413486
121.64	0.0506033
121.642	0.0503295
121.643	0.0892001
121.647	0.0458237
121.648	0.000472593
121.649	0.0397382
121.65	0.00655808
121.658	0.0457249
121.659	0.0869303
121.661	0.0954704
121.662	0.00335583
121.663	0.0382504
121.664	0.0525487
121.666	0.00463764
121.667	0.0434521
121.668	0.0440709
121.67	0.092984
121.671	0.00183398
121.673	0.0627227
121.675	0.0437588
121.685	0.0456012
121.686	0.0452353
121.687	0.0017561
121.69	0.0453945
121.691	0.0458952
121.692	0.00130292
121.7	0.0424303
121.701	0.00386599
121.704	0.000329811
121.705	0.0459665
121.708	0.0043921
121.709	0.0604227
121.71	0.000997517
121.711	0.0638173
121.714	0.043619
121.715	0.00267732
121.717	0.00938765
121.718	0.0554272
121.723	0.045717
121.724	0.000579293
121.751	0.0436192
121.752	0.00267711
121.755	0.0382505
121.756	0.00804576
121.772	0.0382506
121.774	0.00804573
121.778	0.00283941
121.779	0.0434569
121.781	0.00491091
121.783	0.0413854
121.786	0.0437407
121.788	0.00864199
121.789	0.0461555
121.79	0.086647
121.797	0.00356985
121.798	0.0920406
121.799	0.0432785
121.8	0.000356405
121.802	0.0459399
121.808	0.000589955
121.809	0.0457063
121.813	0.0542058
121.814	0.00134977
121.822	0.0436196
121.823	0.0026767
121.825	0.0454314
121.826	0.000864933
121.828	0.00188349
121.83	0.0444128
121.837	0.0400642
121.839	0.00623213
121.84	0.00938905
121.841	0.0554258
121.848	0.0458233
121.849	0.000472996
121.851	0.0418352
121.853	0.0507574
121.859	0.0382507
121.86	0.00804557
121.864	0.0822959
121.865	0.0547592
121.867	0.00183376
121.869	0.000709652
121.87	0.099793
121.872	0.00134919
121.874	0.0903843
121.876	0.00513645
121.877	0.0452521
121.878	0.143152
121.879	0.00311208
121.882	0.00491056
121.883	0.0413857
121.887	0.00924374
121.888	0.0440892
121.89	0.0438893
121.893	0.00708487
121.895	0.0933909
121.896	0.045488
121.897	0.183607
121.898	0.280327
121.9	0.178569
121.901	0.195106
121.902	0.331679
121.903	0.165086
121.905	0.287821
121.906	0.0545709
121.907	0.132333
121.909	0.0541971
121.911	0.0444996
121.912	0.0481087
121.914	0.0949063
121.915	0.0443889
121.916	0.0458742
121.92	0.00180485
121.921	0.0551441
121.923	0.0846837
121.924	0.0435526
121.925	0.0456637
121.926	0.141125
121.928	0.0454929
121.929	0.0454956
121.93	0.135364
121.931	0.00352442
121.934	0.00058976
121.935	0.152222
121.937	0.266097
121.938	0.638133
121.939	0.745248
121.94	1.08109
121.942	1.55632
121.943	2.11826
121.944	2.22765
121.945	1.76158
121.947	1.34595
121.948	0.80556
121.949	0.647364
121.951	0.481544
121.952	0.236511
121.953	0.259754
121.954	0.272271
121.956	0.104728
121.957	0.185036
121.958	0.0492762
121.959	0.000778396
121.961	0.103898
121.962	0.0432526
121.963	0.101045
121.965	0.0426921
121.966	0.0437423
121.967	0.00255401
121.968	0.0918274
121.97	0.0470615
121.971	0.0916411
121.972	0.00558114
121.975	0.0428332
121.976	0.0487578
121.977	0.00121825
121.979	0.130975
121.98	0.0521599
121.981	0.0490354
121.982	0.138473
121.984	0.00414037
121.986	0.0500369
121.987	0.141713
121.989	0.132351
121.99	0.0923503
121.991	0.102534
121.993	0.321204
121.994	0.286616
121.995	0.5294
121.996	0.313464
121.998	0.504951
121.999	0.586085
122	0.914927
122.001	0.601603
122.003	0.36976
122.004	0.298775
122.005	0.482729
122.007	0.176697
122.008	0.311989
122.009	0.20011
122.01	0.0486911
122.012	0.199133
122.013	0.104275
122.014	0.176633
122.015	0.152708
122.017	0.694166
122.018	0.818683
122.019	1.29167
122.021	2.19237
122.022	3.0719
122.023	4.20931
122.024	5.59279
122.026	6.14327
122.027	6.17912
122.028	6.37578
122.029	7.25668
122.031	9.33872
122.032	12.1394
122.033	15.5936
122.035	16.4532
122.036	16.5753
122.037	17.5108
122.038	16.5875
122.04	12.0149
122.041	8.48144
122.042	5.52305
122.043	3.85125
122.045	2.44056
122.046	2.22897
122.047	1.4724
122.049	1.16918
122.05	0.587965
122.051	0.499699
122.052	0.534958
122.054	0.285088
122.055	0.252143
122.056	0.284686
122.057	0.374116
122.059	0.55755
122.06	0.804568
122.061	0.763255
122.063	0.835371
122.064	0.720732
122.065	0.725341
122.066	1.23913
122.068	1.0425
122.069	1.52719
122.07	1.28384
122.071	1.29072
122.073	0.974273
122.074	0.620351
122.075	0.479929
122.077	0.182
122.078	0.306199
122.079	0.104587
122.08	0.136966
122.082	0.0461136
122.083	0.0930139
122.084	0.0552668
122.085	0.0695788
122.087	0.136645
122.088	0.0472905
122.089	0.0415726
122.091	0.00646481
122.092	0.0837892
122.093	0.0536499
122.094	0.0878421
122.096	0.0912367
122.097	0.0577238
122.098	0.0457997
122.099	0.00481468
122.101	0.130399
122.102	0.137689
122.103	0.0642107
122.105	0.0414109
122.106	0.00814212
122.107	0.0568649
122.108	0.0523364
122.11	0.0933252
122.111	0.003897
122.112	0.0437436
122.113	0.0410001
122.115	0.0984662
122.116	0.0467664
122.117	0.0467998
122.119	0.0873937
122.12	0.0174719
122.121	0.0905659
122.122	0.0648293
122.124	0.000422547
122.125	0.0613049
122.126	0.0575321
122.128	0.0452206
122.129	0.0438532
122.133	0.0092465
122.134	0.0416794
122.135	0.00490969
122.136	0.0479484
122.138	0.0807086
122.139	0.057417
122.14	0.0451274
122.144	0.000528095
122.145	0.0457682
122.149	0.000528128
122.15	0.0457682
122.153	0.0459227
122.154	0.000373635
122.156	0.0454349
122.157	0.0839026
122.158	0.00955139
122.161	0.00722856
122.162	0.0390677
122.163	0.0583891
122.164	0.00179609
122.166	0.00072979
122.167	0.0455665
122.171	0.000804595
122.172	0.0909268
122.173	0.000861177
122.176	0.000183905
122.177	0.0461124
122.18	0.0443202
122.181	0.00197613
122.182	0.0447194
122.184	0.00157685
122.19	0.0043724
122.191	0.051463
122.192	0.0413868
122.199	0.000317331
122.2	0.0894501
122.201	0.0480887
122.203	0.0516769
122.204	0.00491138
122.205	0.0444629
122.206	0.0018334
122.222	0.0415847
122.223	0.00471163
122.232	0.0453103
122.233	0.000986025
122.236	0.00349265
122.237	0.0428036
122.249	0.0400601
122.25	0.00623616
122.251	0.0127749
122.252	0.0427807
122.255	0.000805957
122.256	0.090082
122.257	0.0017046
122.261	0.0428346
122.263	0.0462963
122.264	0.00346168
122.266	0.0641566
122.268	0.0747323
122.271	0.000330545
122.273	0.0459658
122.278	0.00180494
122.279	0.0444914
122.291	0.0458224
122.292	0.000473884
122.294	0.0453089
122.296	0.00117283
122.297	0.0461108
122.307	0.0056086
122.308	0.0406877
122.31	0.00171346
122.311	0.0445828
122.313	0.0449793
122.315	0.00131695
122.319	0.0621643
122.32	0.0906135
122.322	0.0487606
122.324	0.043832
122.326	0.0437456
122.328	0.00255074
122.333	0.00324984
122.334	0.0430465
122.338	0.000363406
122.339	0.0505625
122.342	0.0449207
122.343	0.00137556
122.344	0.0406559
122.345	0.00564035
122.348	0.0400597
122.349	0.00623658
122.356	0.000889714
122.357	0.0454066
122.358	0.0438187
122.359	0.00247759
122.364	0.043537
122.366	0.0027593
122.367	0.00324956
122.368	0.0430467
122.37	0.0428424
122.371	0.00345389
122.381	0.0028138
122.382	0.0434825
122.387	0.0447833
122.389	0.00550407
122.39	0.0423052
122.393	0.000450003
122.394	0.0465968
122.395	0.0455458
122.398	0.0426942
122.399	0.00360207
122.405	0.00324924
122.407	0.0506932
122.408	0.136957
122.409	0.0860196
122.41	0.04176
122.412	0.00539495
122.415	0.0449232
122.417	0.00210185
122.418	0.0455675
122.422	0.00458743
122.423	0.0417089
122.432	0.00307365
122.433	0.0891361
122.435	0.000382801
122.442	0.00474471
122.444	0.0971071
122.445	0.0409769
122.446	0.0053194
122.451	0.00604858
122.452	0.0402477
122.455	0.0438174
122.456	0.00247892
122.459	0.0414249
122.46	0.0540019
122.461	0.111123
122.463	0.0017838
122.465	0.0439263
122.466	0.00236995
122.468	0.00065692
122.469	0.0459694
122.47	0.0459663
122.478	0.00437796
122.479	0.046548
122.48	0.0456081
122.482	0.0466002
122.483	0.0410427
122.484	0.00563795
122.496	0.0397304
122.497	0.00656586
122.503	0.0447106
122.505	0.00158572
122.512	0.0409047
122.514	0.0489298
122.515	0.00275809
122.521	0.0426969
122.523	0.08992
122.524	0.0126981
122.525	0.0398703
122.529	0.0456969
122.53	0.0440863
122.531	0.00280944
122.549	0.0465835
122.551	0.0460091
122.563	0.0454393
122.565	0.00135127
122.566	0.0506503
122.567	0.0460776
122.568	0.0454107
122.57	0.000885639
122.579	0.000647641
122.58	0.0502783
122.585	0.048999
122.586	0.0433365
122.588	0.00488672
122.594	0.0428486
122.595	0.00344774
122.599	0.0449729
122.6	0.00132338
122.608	0.0489988
122.609	0.0467041
122.611	0.0505181
122.612	0.00979897
122.613	0.0523134
122.614	0.000880363
122.616	0.097919
122.617	0.0493488
122.621	0.0459074
122.622	0.000388926
122.623	0.0889626
122.625	0.0499263
122.626	0.00887527
122.627	0.106865
122.631	0.0935427
122.632	0.00367956
122.634	0.000494041
122.635	0.0504319
122.637	0.0430443
122.639	0.0906341
122.64	0.0109891
122.641	0.0729251
122.642	0.000656312
122.644	0.04564
122.646	0.00243025
122.648	0.0441721
122.649	0.048025
122.65	0.133286
122.651	0.0934041
122.653	0.00275696
122.657	0.0043814
122.658	0.0911567
122.659	0.0615397
122.66	0.00704266
122.662	0.0840885
122.663	0.00757052
122.664	0.0729241
122.665	0.0483477
122.667	0.143722
122.668	0.0440418
122.669	0.0457699
122.671	0.087115
122.672	0.00600399
122.673	0.00263327
122.674	0.0899593
122.677	0.0428496
122.678	0.0458118
122.679	0.0548572
122.683	0.0901144
122.685	0.0924234
122.686	0.00264741
122.691	0.0424759
122.692	0.00382041
122.697	0.0473655
122.699	0.0452271
122.7	0.0459048
122.701	0.000391509
122.714	0.00049372
122.715	0.0504322
122.717	0.00049371
122.718	0.0504322
122.733	0.0447042
122.734	0.00159206
122.737	0.0459036
122.738	0.000392718
122.756	0.0428554
122.757	0.00344094
122.759	0.000814112
122.76	0.0870633
122.761	0.00471516
122.774	0.00544743
122.775	0.0408489
122.779	0.00334822
122.78	0.0429481
122.787	0.007227
122.788	0.0898367
122.789	0.0924732
122.791	0.00329889
122.792	0.0457069
122.793	0.0438646
122.811	0.0449682
122.812	0.00132814
122.819	0.00457287
122.82	0.0417234
122.825	0.0105733
122.826	0.0820193
122.828	0.0446094
122.829	0.00168685
122.835	0.0457677
122.837	0.0411202
122.838	0.00570467
122.843	0.00438499
122.844	0.0493807
122.845	0.0666047
122.849	0.00722656
122.851	0.0436994
122.857	0.00318738
122.858	0.0431089
122.86	0.00243786
122.861	0.0438584
122.862	0.00433839
122.863	0.0419579
122.867	0.0435411
122.868	0.00275521
122.87	0.0449668
122.871	0.0597497
122.872	0.00176493
122.877	0.0409168
122.879	0.00537953
122.884	0.0518244
122.885	0.0407682
122.888	0.0454157
122.889	0.0409441
122.89	0.0916772
122.891	0.0631307
122.893	0.475329
122.894	0.594419
122.895	0.54
122.897	0.858127
122.898	0.567325
122.899	0.776747
122.9	0.707326
122.902	0.601371
122.903	0.460142
122.904	0.252906
122.905	0.312819
122.907	0.146575
122.908	0.144656
122.909	0.0468257
122.911	0.0478249
122.912	0.0458833
122.914	0.087011
122.916	0.149874
122.917	0.137429
122.918	0.00531519
122.92	0.0442696
122.921	0.00616043
122.922	0.0421626
122.923	0.0870471
122.925	0.00603838
122.926	0.050433
122.927	0.00490699
122.928	0.0413893
122.93	0.0456869
122.931	0.000609383
122.932	0.0493057
122.934	0.0462035
122.935	0.0839716
122.936	0.00570441
122.937	0.000298755
122.939	0.0459975
122.941	0.0506493
122.943	0.00027663
122.944	0.0397263
122.945	0.00656997
122.946	0.00189413
122.948	0.0489703
122.949	0.0894032
122.95	0.0449175
122.951	0.0400571
122.953	0.0666916
122.954	0.0909705
122.955	0.00548804
122.957	0.0421631
122.958	0.0442974
122.959	0.0482952
122.96	0.149264
122.962	0.100963
122.963	0.0460686
122.966	0.0031921
122.967	0.0431042
122.968	0.0626439
122.969	0.326353
122.971	0.467213
122.972	0.379829
122.973	0.332373
122.974	0.333621
122.976	0.513431
122.977	0.523542
122.978	0.451231
122.98	0.369946
122.981	0.273529
122.982	0.0585694
122.983	0.227795
122.985	0.236093
122.986	0.137956
122.987	0.0975425
122.989	0.0502914
122.99	0.0608197
122.991	0.0416558
122.992	0.0509367
122.994	0.044766
122.995	0.0489537
122.996	0.104664
122.997	0.33676
122.999	0.338135
123	0.610524
123.001	1.47644
123.003	2.89386
123.004	4.14466
123.005	6.69266
123.006	9.35499
123.008	12.2557
123.009	13.1132
123.01	12.3136
123.012	9.65957
123.013	5.99224
123.014	4.53772
123.015	3.66242
123.017	2.18597
123.018	2.24738
123.019	1.81877
123.02	1.46982
123.022	1.60858
123.023	1.2388
123.024	0.848875
123.026	0.962983
123.027	0.90668
123.028	1.56336
123.029	1.54122
123.031	2.14364
123.032	1.57105
123.033	1.95336
123.035	2.15222
123.036	2.06366
123.037	2.30411
123.038	2.80048
123.04	3.92936
123.041	5.11095
123.042	7.10985
123.043	9.62876
123.045	9.88784
123.046	10.1978
123.047	9.46581
123.049	5.72149
123.05	4.55202
123.051	2.55484
123.052	1.96287
123.054	2.39604
123.055	1.98009
123.056	2.16452
123.058	2.74851
123.059	2.05085
123.06	0.867198
123.061	0.519144
123.063	0.463286
123.064	0.620343
123.065	0.461376
123.066	0.31884
123.068	0.390377
123.069	0.280754
123.07	0.222556
123.072	0.229235
123.073	0.167116
123.074	0.451065
123.075	0.837392
123.077	1.17026
123.078	1.87835
123.079	2.28958
123.081	2.45041
123.082	3.51705
123.083	2.79219
123.084	2.13822
123.086	1.27829
123.087	1.12567
123.088	0.800917
123.09	0.363352
123.091	0.632407
123.092	0.376501
123.093	0.262454
123.095	0.241388
123.096	0.111807
123.097	0.215556
123.098	0.04922
123.1	0.0895957
123.101	0.0181046
123.102	0.169975
123.104	0.054077
123.105	0.00178254
123.106	0.103839
123.107	0.0884583
123.109	0.000640141
123.11	0.0409851
123.111	0.135207
123.113	0.104561
123.114	0.0975558
123.115	0.0917105
123.116	0.0447324
123.118	0.0512281
123.119	0.148163
123.12	0.137055
123.121	0.0959033
123.123	0.0476007
123.124	0.0469651
123.125	0.0449611
123.127	0.0013352
123.128	0.000861845
123.129	0.048769
123.13	0.0429617
123.133	0.00333444
123.134	0.0429619
123.136	0.0435433
123.137	0.0121568
123.138	0.0554111
123.139	0.00291431
123.141	0.043382
123.142	0.0508474
123.143	0.0463748
123.146	0.0542345
123.147	0.149469
123.15	0.0445391
123.151	0.00175721
123.16	0.00580033
123.161	0.0770334
123.162	0.0421662
123.169	0.00241987
123.17	0.0883307
123.171	0.00184197
123.174	0.0446038
123.175	0.140552
123.176	0.0504797
123.178	0.000475653
123.18	0.0404801
123.182	0.0104459
123.185	0.00657787
123.187	0.0860147
123.193	0.0458006
123.194	0.000495654
123.197	0.0426943
123.198	0.0498983
123.199	0.000230319
123.201	0.046066
123.207	0.00559776
123.208	0.0406985
123.211	0.0435439
123.212	0.00275242
123.216	0.000337691
123.217	0.0459586
123.22	0.0449504
123.221	0.00134585
123.229	0.00029144
123.23	0.0460049
123.237	0.00211685
123.238	0.0640638
123.239	0.0356712
123.242	0.010625
123.243	0.0356713
123.256	0.0409292
123.257	0.0517171
123.258	0.00457592
123.263	0.00641042
123.265	0.041783
123.266	0.0829429
123.267	0.0540489
123.277	0.0444834
123.279	0.00181287
123.28	0.0430623
123.281	0.00323396
123.285	0.0397965
123.286	0.00649975
123.29	0.00282879
123.292	0.0897638
123.293	0.00212053
123.294	0.053435
123.295	0.0055967
123.297	0.0406996
123.299	0.000231429
123.301	0.0460649
123.308	0.0425042
123.309	0.00379211
123.32	0.0444811
123.321	0.00181519
123.322	0.0444489
123.324	0.0018474
123.325	0.042505
123.326	0.00379134
123.338	0.0459782
123.339	0.0466144
123.341	0.0034269
123.343	0.047499
123.353	0.10397
123.354	0.00251175
123.356	0.0467778
123.357	0.0458148
123.365	0.0425068
123.366	0.00378953
123.367	0.0425069
123.368	0.00378941
123.379	0.103935
123.38	0.00541791
123.381	0.0434244
123.386	0.0452938
123.388	0.00100246
123.39	0.00342935
123.391	0.0474966
123.394	0.0458822
123.395	0.000414133
123.397	0.0400553
123.398	0.00624104
123.404	0.000682131
123.405	0.0456142
123.407	0.0382535
123.408	0.00804284
123.412	0.00732082
123.413	0.0852718
123.42	0.00871415
123.421	0.0838784
123.429	0.0449575
123.43	0.00133882
123.436	0.0460665
123.437	0.0465261
123.441	0.0445363
123.443	0.00176004
123.444	0.00276885
123.445	0.0435274
123.45	0.0435458
123.452	0.00275047
123.464	0.04214
123.466	0.00415631
123.477	0.00722528
123.478	0.039071
123.481	0.00539373
123.482	0.0409026
123.486	0.00598985
123.487	0.0403065
123.493	0.0451505
123.494	0.00114577
123.495	0.000536933
123.496	0.135855
123.498	0.00249699
123.499	0.00304546
123.5	0.0895471
123.501	0.00074324
123.503	0.0455531
123.512	0.0127433
123.513	0.0428123
123.514	0.0382536
123.516	0.00804265
123.519	0.00669563
123.521	0.089513
123.522	0.00101355
123.523	0.00444713
123.525	0.0557381
123.555	0.0449515
123.557	0.00134484
123.559	0.0503549
123.56	0.0429796
123.562	0.0455544
123.563	0.000741843
123.564	0.0455545
123.569	0.0453035
123.571	0.0102521
123.576	0.00210486
123.577	0.0441914
123.581	0.0478463
123.582	0.0123389
123.59	0.00178327
123.591	0.044513
123.592	0.0442565
123.594	0.0465042
123.595	0.0018319
123.6	0.00791668
123.601	0.0522685
123.612	0.00356211
123.613	0.0890305
123.621	0.0425185
123.622	0.00377781
123.626	0.0474435
123.627	0.045802
123.628	0.0456434
123.63	0.000828171
123.631	0.0454681
123.633	0.0883731
123.635	0.00421948
123.637	0.00412276
123.639	0.0493984
123.64	0.0390714
123.641	0.0447475
123.642	0.00798166
123.644	0.0907894
123.655	0.0425343
123.656	0.003762
123.659	0.00233089
123.66	0.062727
123.662	0.0464617
123.663	0.0903576
123.664	0.0395818
123.665	0.0085411
123.668	0.0893056
123.669	0.0542129
123.674	0.0457565
123.676	0.000539824
123.678	0.00490442
123.68	0.0413919
123.682	0.0447463
123.683	0.00154996
123.685	0.0458196
123.686	0.000476666
123.69	0.0446176
123.691	0.00167867
123.694	0.00290827
123.695	0.043388
123.696	0.0453994
123.697	0.000896866
123.699	0.0535845
123.7	0.00197104
123.703	0.000717308
123.704	0.045579
123.712	0.0458011
123.713	0.000495213
123.726	0.046359
123.727	0.00456692
123.737	0.00241553
123.738	0.0438808
123.742	0.00436175
123.744	0.0419345
123.746	0.044873
123.747	0.0569789
123.751	0.042723
123.753	0.00357333
123.774	0.00559096
123.776	0.0407053
123.786	0.0437588
123.787	0.00253754
123.795	0.0453064
123.796	0.0472862
123.804	0.0598663
123.805	0.0403819
123.806	0.00623326
123.815	0.0453997
123.817	0.0467159
123.818	0.000476928
123.823	0.000237249
123.824	0.046059
123.845	0.000674261
123.846	0.045622
123.855	0.043896
123.856	0.093438
123.858	0.00155492
123.859	0.0598668
123.86	0.000318397
123.867	0.0489853
123.868	0.00194058
123.876	0.0397178
123.877	0.0508295
123.878	0.00204529
123.88	0.0444291
123.881	0.00186724
123.882	0.00179916
123.883	0.0894681
123.885	0.0476216
123.892	0.00820473
123.894	0.142957
123.895	0.0515072
123.896	0.223841
123.897	0.136851
123.899	0.190543
123.9	0.729257
123.901	0.571272
123.903	0.958845
123.904	0.627583
123.905	0.46854
123.906	0.245501
123.908	0.100637
123.909	0.0917821
123.91	0.137315
123.912	0.136486
123.913	0.105162
123.914	0.0459361
123.915	0.0451649
123.917	0.088781
123.918	0.0894936
123.919	0.00804194
123.921	0.0437974
123.922	0.00249894
123.923	0.00347777
123.924	0.0933431
123.926	0.0883643
123.928	0.0430805
123.93	0.00321581
123.931	0.0456565
123.932	0.00135134
123.933	0.17772
123.935	0.105335
123.936	0.189099
123.937	0.129393
123.939	0.0894398
123.94	0.00274652
123.947	0.00247228
123.949	0.043824
123.95	0.0500536
123.951	0.0941914
123.953	0.0733476
123.96	0.0101295
123.962	0.123416
123.963	0.00534385
123.967	0.0606328
123.968	0.0551079
123.971	0.0909716
123.972	0.0108802
123.974	0.0475979
123.976	0.0449947
123.977	0.0885362
123.978	0.0484819
123.98	0.00187075
123.981	0.0523846
123.982	0.0840045
123.983	0.00249978
123.985	0.0456565
123.986	0.0120901
123.987	0.169831
123.989	0.00853327
123.99	0.0568279
123.991	0.082061
123.992	0.00210632
123.994	0.0448616
123.995	0.224239
123.996	0.28227
123.998	0.331405
123.999	0.343027
124	0.443598
124.001	0.689691
124.003	0.876459
124.004	0.5608
124.005	1.11941
124.007	0.96839
124.008	1.53691
124.009	1.79827
124.01	2.55206
124.012	2.7463
124.013	3.97495
124.014	6.00341
124.015	7.50363
124.017	7.62235
124.018	7.21791
124.019	4.47789
124.021	3.57764
124.022	1.96556
124.023	1.33341
124.024	1.16964
124.026	1.1318
124.027	0.723468
124.028	0.700535
124.03	0.745054
124.031	0.331779
124.032	0.406403
124.033	0.638837
124.035	0.797125
124.036	0.855143
[truncated: 318,232+ more rows]

## Sheet: Extended Data Fig1k(right)
concentration(mg/ml)	identity
0	1.03592
0.04	21.3032
0.2	71.2753
1	593.775
