# Supplementary material for: Structural analysis of phosphoribosyltransferase-mediated cell wall precursor synthesis in Mycobacterium tuberculosis
Source: Nat Microbiol. 2024 Mar 15;9(4):976–87. doi: 10.1038/s41564-024-01643-8 (PMC10994848; doi:10.1038/s41564-024-01643-8)
Supplement: Supplementary file 10 — Unprocessed statistical source data for Extended Data Fig. 9a. [file 41564_2024_1643_MOESM10_ESM.xlsx]

## Sheet: Sheet1
Experiments with Rv3806c muteins and WT-Rv3806c
	Total CPM per PRTase Assay
Mutein	Expt 1	Expt 2	Expt 3
WT-Rv3806c	10452	12699
R240C	7514	7412	8133
W175C	9125	7999	9866
F176L	8857	8420	9580
A237V	9470	9105	11235
K174T	12035	11876	14026
A249G	18609	18340	20106
Note - The whole sample from these PRTase assays were dried and subjected to scintillation counting to determine the incorporation of P[14C]RPP into the radiolabeled reaction product DPP[14C]R.
